# Supplementary material for: Blood draw site and analytic device influence hemoglobin measurements
Source: PLoS One. 2022 Nov 30;17(11):e0278350. doi: 10.1371/journal.pone.0278350 (PMC9710840; doi:10.1371/journal.pone.0278350)
Supplement: S2 Table — The demographic, clinical, and complete blood count (CBC) data are shown for participants in this study. For demographic data, all participants selected a female or male identifier; no participant selected non-binary or other choice. The categorical abbreviations include “BMI” is body-mass index, “AA” is African American, and “Latinx” indicates a gender-neutral indication of Latin American origin or descent. For CBC data, all data was from the ADVIA-2120. The categorical abbreviations include “CH” is cellular hemoglobin, “CHCM” is cellular hemoglobin concentration mean, “HCT” is hematocrit, “HDW” is hemoglobin concentration distribution width, “HGB” is hemoglobin content, “MCH” is mean corpuscular hemoglobin, “MCHC” is mean corpuscular hemoglobin concentration, “MCV” is mean corpuscular volume, “MPV” is mean platelet volume, “PLT” is platelet cell number, “RBC” is red blood cell number, “RDW” is red cell distribution width, and “WBC” is white blood cell number. (XLSX) [file pone.0278350.s004.xlsx]

## Sheet: Supplemental Table 2
participant #	demographic data						fingerstick data				venopuncture data		routine CBC (ADVIA-2120)
	age	gender	race/ethinicy	supplement use	BMI	dominant hand	thumb used	finger used	pooled volume (ml)	draw time (min)	arm used	draw time (min)	WBC (x10^3/µl)	RBC (x10^6/µl)	HGB (g/dL)	HCT (%)	MCV (fL)	MCH (pg)	MCHC (g/dL)	CHCM (g/dL)	CH (pg)	RDW (%)	HDW (g/dL)	PLT (x10^3/µl)	MPV (fL)
1	40-49	female	White	occasional	19	right	left & right	–	1	x	left	x	3.76	4.27	13.1	40.2	94.1	30.6	32.6	32.5	30.4	13	2.29	253	9.1
2	40-49	male	White	never	41	right	left	left 3rd	0.25	x	left	x	7.57	5.06	14.7	44.6	88.1	29	33	33.3	29.2	13	2.51	289	9.1
3	50-59	female	White	frequently	19.6	right	left	left 4th	0.8	x	left	x	7.98	4.19	13.2	40.2	96	31.6	32.9	33	31.5	12.9	2.09	172	9.4
4	50-59	female	White	frequently	33.6	right	left	left 4th	1.55	x	left	x	4.98	4.86	13.9	42.2	86.9	28.7	33	33.2	28.7	13.3	2.45	340	7.7
5	30-39	female	White	daily	30.6	right	left	left 3rd	1.2	x	left	x	9.97	4.74	14.1	42	88.6	29.8	33.6	33.1	29.2	13	2.26	256	8
6	18-29	female	Asian	rarely	27.4	right	left	left 4th	1	x	right	x	5.16	4.22	12.8	40.5	96.1	30.4	31.7	32.1	30.7	12	2.03	233	8.4
7	60-69	male	White	occasional	31.5	left	right	right 4th	0.25	5	right	15	6.7	5.2	15.9	47.7	91.6	30.6	33.3	33.8	30.8	13	2.58	206	8.6
8	18-29	female	Hispanic/Latinx	occasional	20	right	left	left 4th	0.5	9	left	22	3.81	4.1	12.7	38.5	93.8	31	33.1	32.9	30.7	13	2.26	305	7.7
9	50-59	male	AA/Black	daily	32.7	right	left	left 4th	1	5	left	14	4.82	5.2	14.1	42.7	82.1	27.1	33	33.7	27.4	14.7	2.75	225	7.7
10	50-59	female	AA/Black	frequently	19.3	right	left	left 3rd	0.5	6	left	10	8.47	4.95	13.5	42.3	85.6	27.2	31.8	32.6	27.7	12.9	2.66	252	8.3
11	30-39	female	White	never	21.2	right	left	–	1	5	left	10	5.87	4.93	14.9	44.6	90.3	30.2	33.4	33.8	30.4	13	2.3	282	7.6
12	40-49	male	Hispanic/Latinx	rarely	21.4	right	left	–	1.5	6	left	11	5	5.42	16.6	48	88.6	30.7	34.6	35.4	31.2	11.6	2.44	186	8.5
13	60-69	female	White	occasionally	23.7	right	left	left 4th	2	11	left	10	6.07	4.57	13.7	42	91.9	29.9	32.5	32.4	29.7	12.6	2.16	205	9.9
14	18-29	male	AA/Black	never	31.1	right	left	left 4th	0.9	11	left	22	7.78	5.25	15.8	46.4	88.4	30.1	34.1	33.5	29.5	11.5	2.19	254	8.5
15	30-39	male	Asian	never	22.5	right	left	left 4th	1.5	10	left	20	5.62	4.84	15.4	45.1	93.1	31.7	34.1	33.9	31.4	12.8	2.39	307	8.3
16	40-49	female	White	rarely	29.1	right	left	–	1.5	7	left	19	10.82	4.22	12.5	37	87.8	29.7	33.8	34	29.7	12.3	2.4	302	8.8
17	50-59	male	White	daily	23.5	right	left	left 4th	1.5	12	left	20	7.21	4.67	14.6	41.4	88.7	31.3	35.3	35	30.9	12.5	2.52	261	8.3
18	18-29	female	multiple	never	24.4	right	left	left 4th	1	9	left	x	5.85	4.58	14.5	42.9	93.6	31.7	33.9	33.4	31.1	12.2	2.08	278	9.6
19	30-39	male	Asian	never	22	right	left	left 4th	1.2	9	right	13	4.28	4.78	15	44.4	92.8	31.3	33.7	33.6	31	12.5	2	250	7.9
20	18-29	male	Hispanic/Latinx	daily	29.3	right	left	–	1.5	4	left	18	6.45	4.91	15.6	46	93.8	31.8	33.9	34.1	31.8	12.4	2.5	226	9.2
21	18-29	female	White	never	27.3	right	left	left 4th	1.3	10	left	x	6.63	3.61	11.4	33.7	93.4	31.7	33.9	34.6	32.1	12.6	2.17	307	8.2
22	60-69	male	White	occasionally	24.8	right	left	left 4th	1	7	left	8	9.19	4.33	14.2	42.3	97.6	32.7	33.5	33.5	32.5	12.5	2.09	327	8.7
23	40-49	female	Hispanic/Latinx	never	26.1	right	left	–	1.1	6	left	12	5.17	4.65	14.2	43.1	92.7	30.6	33	33.1	30.6	12.2	2.09	233	8.7
24	30-39	male	White	never	20.9	right	left	left 4th	1	7	left	8	5.01	5	14.8	43.5	86.9	29.6	34	34.6	30	12.3	2.32	233	8.6
25	50-59	female	AA/Black	rarely	24.1	right	left	left 3rd	0.75	10	left	x	8.08	4.96	14.2	44.4	89.6	28.7	32	31.7	28.2	13.8	2.11	375	10.2
26	50-59	female	Asian	daily	22.2	right	left	left 3rd	1	10	left	13	6.46	5.21	14.5	45.3	86.9	27.9	32.1	31.8	27.5	12.8	2.11	170	10
27	18-29	male	multiple	frequently	39.5	right	left	left 4th	1.25	8	left	19	7.33	5.56	15.5	47	84.5	27.9	33	33.4	28.1	13	2.62	337	8.3
28	50-59	male	Asian	occasionally	25.1	right	left	left 3rd	1	7	left	x	6.69	5.27	17.1	50.2	95.2	32.4	34.1	33.6	31.8	12.2	2.4	278	7.2
29	40-49	male	White	rarely	25.3	right	left	left 3rd	1.3	13	left	11	2.92	5.6	16.3	49.9	89	29	32.6	33.1	29.3	12.9	2.35	214	11.2
30	30-39	female	Asian	rarely	29.3	right	left	left 3rd	1.5	10	left	7	7.69	4.66	13.3	41.6	89.3	28.5	31.9	32.3	28.7	12.4	2.19	481	8.9
31	30-39	female	Asian	rarely	21.6	right	left	–	1.5	4	left	15	6.78	4.36	13.7	41.3	94.8	31.5	33.3	33.4	31.5	12.2	2.31	236	8.7
32	60-69	female	multiple	daily	44.4	right	left	–	1.5	5	left	12	6.59	4.41	12.5	39.1	88.7	28.3	31.9	32.8	28.9	13.5	2.4	388	7.7
33	50-59	male	Asian	never	30.4	right	left	left 4th	1.5	5	left	20	7.12	4.92	15.1	44.8	91.1	30.7	33.7	33.5	30.4	12.3	2.32	322	8.1
34	60-69	male	White	daily	23.6	right	left	–	1.5	5	left	7	6.46	4.19	13.2	38.4	91.8	31.6	34.5	34.7	31.7	11.7	2.51	182	9.2
35	40-49	female	multiple	occasionally	26.1	right	left	left 4th	1	12	left	9	6.05	4.61	14	42.4	92.1	30.4	33	33.1	30.4	12.4	2.24	431	8.4
36	18-29	male	Hispanic/Latinx	frequently	25.8	right	left	left 4th	1.5	6	left	16	8.77	4.98	15.1	45.6	91.6	30.4	33.2	33.5	30.5	12.4	2.37	199	9.4
37	30-39	male	AA/Black	never	26.9	right	left	left 3rd	1	11	left	12	5.6	6.01	16.4	49.4	82.2	27.2	33.1	33	27	13.3	2.94	230	9
38	18-29	female	multiple	daily	21.5	right	left	left 4th	1.5	10	left	7	6.12	4.42	13.4	40.6	91.8	30.3	33	33.1	30.2	12.9	2.13	251	9.2
39	18-29	male	Asian	never	21.8	right	left	–	1.5	4	left	7	9.78	5.29	16	48.1	91.1	30.3	33.3	34.3	31.1	11.9	2.33	261	8.7
40	60-69	male	White	occasionally	25	right	left	left 3rd	1.4	10	left	20	4.7	4.58	13.7	42.6	93	30	32.2	32.7	30.2	13.3	2.25	266	9
41	18-29	female	Asian	rarely	33.1	right	left	left 4th	1.5	6	left	18	6.89	4.28	13.1	39.6	92.6	30.7	33.2	33.3	30.7	12.5	2.14	255	9.1
42	18-29	male	multiple	rarely	31.8	right	left	–	1.5	5	left	10	5.05	5.16	15.2	44.4	86.1	29.4	34.2	34.6	29.6	12.3	2.61	225	8.8
43	18-29	female	White	never	20.7	right	left	left 4th	0.5	8	left	8	4.72	4.72	14.8	45	95.3	31.3	32.9	33.4	31.7	11.9	2.17	204	9.3
44	18-29	female	Asian	daily	17.1	right	left	left 3rd	1.5	11	left	15	5.27	4.39	14.6	44.1	100.6	33.2	33	33	33.1	11.6	2.22	190	9.6
45	18-29	male	Hispanic/Latinx	occasionally	22.1	right	left	–	1	x	left	12	9.85	4.73	14.8	43.8	92.7	31.3	33.6	34.3	31.7	13	2.48	204	9.8
46	18-29	female	Hispanic/Latinx	rarely	32.7	right	left	left 4th	1.5	9	left	7	3.81	4.72	14	41.1	87	29.7	34.1	34.5	29.9	12	2.39	252	8.3
47	30-39	male	Asian	never	25.4	right	left	–	1.5	5	left	6	7.35	4.78	13.3	40.2	84	27.7	33	33	27.6	13.5	2.78	306	8.7
48	60-69	female	White	occasionally	34.3	right	left	–	1.5	3	left	x	6.08	4.92	15.1	46.1	93.8	30.6	32.6	32.1	30	13.3	2.31	153	10
49	18-29	female	White	never	21	right	left	left 3rd	1.2	5	left	x	7.24	4.89	14.6	43.3	88.6	29.8	33.7	34	30	12	2.24	254	8.9
50	30-39	female	Asian	occasionally	19.4	right	left	left 3rd	1.5	10	left	10	4.24	4.47	13.8	41.4	92.5	30.9	33.4	33.3	30.6	12.5	2.37	209	9
51	18-29	male	White	occasionally	25.3	right	left	–	1.5	5	left	11	6.89	4.88	14.2	42.7	87.4	29.1	33.3	33.1	28.8	12.3	2.23	316	8.4
52	40-49	female	AA/Black	never	23.4	right	left	–	1.5	4	left	8	6.45	3.95	11.3	33.9	85.7	28.6	33.4	34.2	29.1	14.7	3.11	304	8
53	40-49	female	White	frequently	27.4	right	left	–	1.5	4	left	25	6.14	4.6	14.3	42.8	93.2	31.1	33.4	33.3	30.9	12.9	2.39	205	9.5
54	40-49	female	Middle Eastern	daily	20.7	right	left	left 3rd	1.5	8	left	10	6.51	4.3	14.1	41.8	97.4	32.8	33.7	34	33	11.5	2.06	307	8.5
55	30-39	male	Asian	occasionally	25.5	right	left	–	1.5	4	left	8	8.08	4.98	13.9	41.6	83.5	27.9	33.5	33.9	28.2	12.7	2.79	445	8.1
56	18-29	female	Asian	occasionally	22	right	left	left 4th	1.5	10	left	8	4.29	4.49	12.1	37.5	83.4	26.9	32.2	32.4	26.9	12.1	2.33	267	8.3
57	60-69	male	White	daily	34.3	right	left	left 3rd	1.5	10	left	7	5.86	4.68	14.2	42	89.7	30.4	33.9	33.9	30.2	13.7	2.68	281	7.9
58	18-29	female	Asian	rarely	22.1	right	left	left 3rd	1.5	10	left	10	8.47	4.67	10.8	34.4	73.8	23.1	31.3	31.4	23	14.4	2.61	334	7.6
59	60-69	male	White	daily	27.1	right	left	–	2	2	left	7	6.16	5.06	15.6	46.5	92	30.9	33.6	34	31.1	12.8	2.19	205	8.7
60	40-49	female	White	daily	29.2	right	left	left 3rd	1.5	9	left	6	8.87	4.52	14.2	41.7	92.3	31.4	34	34	31.2	12.7	2.19	226	8
